# Supplementary material for: Modeling synthetic lethality
Source: Genome Biol. 2008 Sep 12;9(9):R135. doi: 10.1186/gb-2008-9-9-r135 (PMC2592713; doi:10.1186/gb-2008-9-9-r135)
Supplement: Additional data file 2 — Each file has 13 columns: P and P-values (adjusted), P-values and adjusted P-values of the hypergeometric test; Odds, odds ratios; Expected,: expected number of synthetic genetic interactions between complexes; Interact (observed), number of synthetic genetic interactions observed; Tested, number of interaction tested; Essential genes, number of essential genes in complexes 1 and 2, respectively; Size, number of proteins in each complex; Names, full name of each complex. Note that when all the tested interactions are found to be synthetic genetic interactions (tested = interact), the odds ratios are infinite (Inf). [file gb-2008-9-9-r135-S2.zip]

Archive with 12 entries (9 files):
- NLeMeur-AdditionalDataFile2/
- NLeMeur-AdditionalDataFile2/.DS_Store
- __MACOSX/
- __MACOSX/NLeMeur-AdditionalDataFile2/
- __MACOSX/NLeMeur-AdditionalDataFile2/._.DS_Store
- NLeMeur-AdditionalDataFile2/TableS6-long-Pan.csv
- __MACOSX/NLeMeur-AdditionalDataFile2/._TableS6-long-Pan.csv
- NLeMeur-AdditionalDataFile2/TableS6-long-Tong.csv
- __MACOSX/NLeMeur-AdditionalDataFile2/._TableS6-long-Tong.csv
- NLeMeur-AdditionalDataFile2/TableS8-long-Collins.csv
- __MACOSX/NLeMeur-AdditionalDataFile2/._TableS8-long-Collins.csv
- __MACOSX/._NLeMeur-AdditionalDataFile2
